# Supplementary material for: Where Is Ethology Heading? An Invitation for Collective Metadisciplinary Discussion
Source: Animals (Basel). 2021 Aug 27;11(9):2520. doi: 10.3390/ani11092520 (PMC8472011; doi:10.3390/ani11092520)
Supplement: Supplementary file 1 [file animals-11-02520-s001.zip]

Archive with 2 entries (2 files):
- new 2nd supplementary-animals-1225637.xlsx
- supplementary- animals-1225637.pdf
